# Supplementary material for: Calcitriol in Sepsis—A Single-Centre Randomised Control Trial
Source: J Clin Med. 2024 Jun 29;13(13):3823. doi: 10.3390/jcm13133823 (PMC11242284; doi:10.3390/jcm13133823)
Supplement: Supplementary file 1 [file jcm-13-03823-s001.zip]

Archive with 1 entries (1 files):
- jcm-3038783-supplementary.xlsx
