# Supplementary material for: Calcitriol in Sepsis—A Single-Centre Randomised Control Trial
Source: J Clin Med. 2024 Jun 29;13(13):3823. doi: 10.3390/jcm13133823 (PMC11242284; doi:10.3390/jcm13133823)
Supplement: Supplementary file 1 [file jcm-13-03823-s001.zip › jcm-3038783-supplementary.xlsx]

## Sheet: Sheet1 - Table 1
S_No	AGE	GENDER	WORKINGDX_SEPTICSHOCK	WORKINGDX_PNEUMON	WORKINGDX_CLABSI	WORKINGDX_UTI	WORKINGDX_CELLULIT	WORKINGDX_WOUNDSEPSIS	WORKINDX_ASPIRATION	WORKINGDX_MENINGITIS	WORKINGDX_TBMENIN	WORKINGDX_ENCEPH	WORKINGDX_FUNGAL	WORKINGDX_UNDIFFSEPSIS	REASON_POORGCS	REASON_SEPTICSHOCK	REASON_RESP_DISTRESS	REASON_ALTEREDSENSO	REASON_SEIZURES	REASON_TACHYPNEA	REASON_TACHYCARDIA	REASON_BRADYCARDIA	REASON_HYPOTENSION	REASON_HYPERTENSIVEURG	REASON_LOWSATURATION	SHIFTED_ FROM	DISCHARGE_TO	ADM_qSOFA_1	ADM_qSOFA_2	ADM_qSOFA_3	CURRENT_ORG_STREP_PNEUMONIAE	CURRENT_ORG_KLEBSIELLA_PNEUMONIAE	CURRENT_ORG_NA	CURRENT_ORG_ECOLI	CURRENT_ORG_PSEUDOMONAS_AERUGINOSA	CURRENT_ORG_ENTEROCOCCUS	CURRENT_ORG_MRSA	CURRENT_ORG_MSSA	CURRENT_ORG_PROTEUS	CURRENT_ORG_ACINETOBACTER	CURRENT_ORG_ORIENTIA	CURRENT_ORG_TB	CURRENT_ORG_VARICELLA	CURRENT_ORG_HERPES	CURRENT_ORG_KLEBSIELLA_OXYTOCA	CURRENT_ORG_STREP_PYOGENES	CURRENT_ORG_ENTEROBACTER	CURRENT_ORG_CANDIDA	CR_DX_SEPTIC_SHOCK
1	73	1	0	2	0	0	0	0	0	0	0	0	0	0	0	2	3	4	0	6	7	0	0	0	11	1	1	1	2	0	1	0	0	0	0	0	0	0	0	0	0	0	0	0	0	0	0	0	1
2	60	1	1	0	0	4	0	0	0	0	0	0	0	0	0	2	0	4	0	0	0	0	9	0	0	3	2	0	2	3	0	2	0	0	0	0	0	0	0	0	0	0	0	0	0	0	0	0	1
3	62	1	1	2	0	0	0	0	7	0	0	0	0	0	1	2	3	4	0	6	7	0	9	0	0	1	2	1	2	3	0	0	3	0	0	0	0	0	0	0	0	0	0	0	0	0	0	0	0
4	40	2	0	0	0	0	0	0	0	0	0	0	0	12	0	0	0	4	0	6	0	0	0	0	11	1	1	1	2	0	0	0	0	0	0	0	0	0	0	0	11	0	0	0	0	0	0	0	0
5	70	1	0	0	0	4	0	0	0	0	0	0	0	0	1	0	0	4	0	6	0	0	0	0	0	1	1	1	2	0	0	0	0	4	0	0	0	0	0	0	0	0	0	0	0	0	0	0	1
6	65	2	1	0	0	0	5	6	0	0	0	0	0	0	1	2	0	4	0	6	0	0	9	0	0	1	1	1	2	3	0	0	0	4	0	0	0	0	0	0	0	0	0	0	0	0	0	0	1
7	56	2	1	2	0	0	0	0	0	0	0	0	0	0	0	2	0	0	0	6	0	0	9	0	0	1	1	1	0	3	0	0	3	0	0	0	0	0	0	0	0	0	0	0	0	0	0	0	1
8	45	2	1	0	0	0	0	0	0	0	0	0	0	0	0	2	0	4	0	6	0	0	9	0	11	2	4	1	2	0	0	2	0	0	0	0	0	0	0	0	0	0	0	0	0	0	0	0	1
9	38	1	0	0	0	0	0	0	0	0	0	0	0	12	1	0	3	4	0	6	7	0	9	0	0	1	1	1	2	3	0	0	3	0	0	0	0	0	0	0	0	0	0	0	0	0	0	0	0
10	60	1	0	0	0	4	0	0	0	0	0	0	0	0	1	0	3	4	0	6	7	0	9	0	11	1	1	1	2	0	0	0	0	4	0	0	0	0	0	0	0	0	0	0	0	0	0	0	0
11	75	2	0	0	0	4	0	0	0	0	0	0	0	0	0	0	0	4	0	6	0	0	0	0	0	1	1	1	2	0	0	0	3	0	0	0	0	0	0	0	0	0	0	0	0	0	0	0	0
12	30	2	0	0	0	0	0	0	0	0	0	10	0	0	1	0	0	4	0	6	7	0	0	0	11	1	4	1	2	0	0	0	0	0	0	0	0	0	0	0	0	0	13	0	0	0	0	0	0
13	66	2	1	0	0	4	0	0	0	0	0	0	0	12	0	0	0	0	0	6	7	0	9	0	0	1	1	1	0	3	0	0	0	4	0	0	0	0	0	0	0	0	0	0	0	0	0	0	1
14	64	2	1	0	0	0	0	0	0	8	0	0	0	12	1	2	0	4	5	6	7	0	9	0	0	1	4	1	2	3	0	0	3	0	0	0	0	0	0	0	0	0	0	0	0	0	0	0	0
15	58	2	1	0	0	4	0	0	0	0	0	0	0	12	1	2	0	4	0	6	0	0	9	0	0	1	2	1	2	3	0	0	3	0	0	0	0	0	0	0	0	0	0	0	0	0	0	0	1
16	71	1	0	0	0	0	0	0	7	8	0	0	0	12	0	0	0	4	0	6	0	0	0	0	11	2	1	1	2	0	0	0	3	0	0	0	0	0	0	0	0	0	0	0	0	0	0	0	0
17	74	1	0	0	0	4	0	6	7	0	0	0	0	0	1	0	0	4	0	6	7	0	0	0	0	1	1	1	2	0	0	0	0	4	5	6	0	0	0	0	0	0	0	0	0	0	0	0	0
18	80	1	0	2	0	0	0	0	0	0	0	0	0	0	0	0	0	4	0	6	0	0	0	0	11	1	1	1	2	0	0	2	0	0	0	0	0	0	0	0	0	0	0	0	0	0	0	0	0
19	65	2	0	0	0	4	0	0	0	0	0	0	0	0	1	0	0	4	0	6	0	0	0	0	0	1	1	1	2	0	0	0	3	0	0	0	0	0	0	0	0	0	0	0	0	0	0	0	0
20	65	2	0	0	0	0	0	0	0	8	0	0	0	0	1	2	0	4	0	6	0	0	0	0	0	1	1	1	2	0	0	0	3	0	0	0	0	0	0	0	0	0	0	0	0	0	0	0	0
21	65	2	1	0	0	0	0	0	0	0	0	0	0	0	1	0	0	0	0	6	0	0	9	0	0	1	1	1	0	3	0	0	0	0	0	0	0	8	0	0	0	0	0	0	0	0	0	0	1
22	45	1	0	0	0	0	0	0	0	0	0	0	0	12	1	0	0	4	0	6	0	0	0	0	0	1	1	1	2	0	0	0	3	0	0	0	0	0	0	0	0	0	0	0	0	0	0	0	0
23	63	1	0	0	0	4	0	0	0	0	0	0	0	0	0	0	3	0	0	6	0	0	0	0	0	1	1	1	0	0	0	0	0	0	0	0	0	0	0	10	0	0	0	0	0	0	0	0	0
24	71	1	0	0	0	4	0	0	7	0	0	0	0	0	1	0	0	4	0	6	0	0	0	0	0	1	1	1	2	0	0	0	3	0	0	0	0	0	0	0	0	0	0	0	0	0	0	0	0
25	50	2	1	0	0	4	0	0	0	0	0	0	0	0	1	0	0	4	0	6	0	0	9	0	0	1	1	1	2	3	0	0	3	0	0	0	0	0	0	0	0	0	0	0	0	0	0	0	0
26	50	1	0	2	0	0	0	0	0	8	0	0	0	0	1	0	3	4	0	6	7	0	0	0	0	1	4	1	2	0	0	0	3	0	0	0	0	0	0	0	0	0	0	0	0	0	0	0	0
27	75	1	1	0	0	4	0	0	0	0	0	0	0	0	1	2	0	4	0	6	0	0	9	0	0	1	1	1	2	3	0	0	0	0	0	0	0	0	0	0	0	0	0	0	0	16	0	0	0
28	18	1	0	0	0	0	0	0	0	0	0	10	0	0	1	0	0	4	5	6	7	0	0	0	0	1	2	1	2	0	0	0	3	0	0	0	0	0	0	0	0	0	0	0	0	0	0	0	0
29	76	1	0	0	0	0	5	0	0	0	0	0	0	0	0	0	0	4	0	6	0	0	0	0	0	2	1	1	2	0	0	0	0	0	0	6	0	0	0	0	0	0	0	0	0	0	0	0	0
30	79	1	0	0	0	0	0	6	0	0	0	0	0	0	0	0	0	4	0	6	7	0	0	0	0	1	2	1	2	0	0	0	0	0	0	0	0	0	9	0	0	0	0	0	0	0	0	0	0
31	30	2	0	0	0	0	0	0	0	8	0	0	0	0	0	0	0	4	5	6	0	0	0	0	0	1	2	1	2	0	0	0	3	0	0	0	0	0	0	0	0	0	0	0	0	0	0	0	0
32	76	1	0	0	0	0	0	0	7	8	9	0	0	0	0	0	3	4	0	6	0	0	0	0	0	1	1	1	2	0	0	0	3	0	0	0	0	0	0	0	0	0	0	0	0	0	0	0	0
33	56	2	1	0	0	0	0	0	0	0	0	0	0	0	0	2	0	0	0	6	0	0	9	0	0	1	1	1	2	3	0	0	3	0	0	0	0	0	0	0	0	0	0	0	0	0	0	0	0
34	85	1	0	2	0	0	0	0	0	0	0	0	0	0	1	0	0	0	0	6	0	0	0	0	0	1	1	1	2	0	0	0	3	0	0	0	0	0	0	0	0	0	0	0	0	0	0	0	0
35	95	1	1	0	0	0	0	0	0	0	0	0	0	0	0	2	0	0	0	6	0	0	9	0	0	1	2	1	2	3	0	0	3	0	0	0	0	0	0	0	0	0	0	0	0	0	0	0	0
36	80	1	1	0	0	0	5	0	0	0	0	0	0	0	0	0	0	4	0	6	0	0	0	0	0	1	4	1	2	0	0	0	3	0	0	0	0	0	0	0	0	0	0	0	0	0	0	0	0
37	36	1	0	0	0	0	0	0	0	0	0	0	0	12	0	0	0	4	5	6	0	0	0	0	0	1	1	1	2	0	0	0	3	0	0	0	0	0	0	0	0	0	0	0	0	0	0	0	0
38	48	2	0	0	0	0	0	0	0	0	0	0	0	12	0	0	0	4	0	0	7	0	9	0	0	1	5	0	2	3	0	0	3	0	0	0	0	0	0	0	0	0	0	0	0	0	0	0	0
39	63	2	0	0	0	4	0	0	0	0	0	0	0	0	1	0	0	4	5	6	0	0	0	0	0	1	1	1	2	0	0	0	0	4	0	0	0	0	0	0	0	0	0	0	0	0	0	0	0
40	71	1	0	0	0	0	0	6	0	0	0	0	0	0	0	0	0	4	0	6	0	0	0	0	0	1	1	1	2	0	0	0	3	0	0	0	0	0	0	0	0	0	0	0	0	0	0	0	0
41	48	1	0	0	0	0	5	0	0	0	0	0	0	0	0	0	3	4	0	6	7	8	9	0	0	1	1	1	2	3	0	0	3	0	0	0	0	0	0	0	0	0	0	0	0	0	0	0	0
42	57	1	0	0	0	0	0	6	0	0	0	0	0	0	0	0	0	0	0	6	0	0	0	0	0	1	1	1	0	3	0	0	0	0	5	0	0	0	0	0	0	0	0	0	0	0	0	0	0
43	53	2	0	0	0	0	0	0	0	0	0	0	0	12	0	0	0	0	0	6	0	0	0	0	0	2	1	1	2	0	0	0	3	0	0	0	0	0	0	0	0	0	0	0	0	0	0	0	0
44	18	1	0	0	0	0	0	0	0	0	0	0	0	12	1	0	3	4	0	6	0	0	0	0	0	1	4	1	2	0	0	0	0	0	5	0	0	0	0	0	0	0	0	0	0	0	0	0	0
45	65	1	0	0	0	0	0	0	0	0	0	0	0	12	0	0	0	4	0	6	0	0	0	0	0	1	1	1	2	0	0	0	3	0	0	0	0	0	0	0	0	0	0	0	0	0	0	0	0
46	75	2	0	0	0	0	5	0	0	0	0	0	0	0	0	0	0	4	0	6	0	0	0	0	0	1	1	1	2	3	0	0	0	0	0	0	0	0	0	0	0	0	0	0	15	0	0	0	0
47	44	1	0	0	0	0	0	0	7	0	0	0	0	0	1	0	0	4	0	6	7	0	0	0	0	2	2	1	2	0	0	0	0	0	0	0	0	0	0	0	0	0	0	0	0	0	0	0	0
48	48	1	0	0	0	0	0	0	0	0	0	0	0	12	0	2	0	0	0	6	0	0	0	0	0	1	1	1	0	3	0	0	3	0	0	0	0	0	0	0	0	0	0	0	0	0	0	0	0
49	53	2	0	0	0	4	0	0	0	0	0	0	0	0	0	2	0	0	0	6	0	0	0	0	0	1	1	1	0	3	0	0	0	4	0	0	0	0	0	0	0	0	0	0	0	0	0	0	0
50	75	1	1	0	0	0	0	0	0	0	0	0	0	0	0	0	0	0	0	6	0	0	9	0	0	2	4	1	0	3	0	0	0	0	0	6	0	0	0	0	0	0	0	0	0	0	0	0	0
51	59	1	1	2	0	4	0	0	0	0	0	0	0	0	1	2	0	4	0	6	0	0	9	0	11	1	4	1	2	3	0	0	0	0	0	6	0	0	0	0	0	0	0	0	0	0	0	0	1
52	75	1	0	0	0	0	0	0	0	0	0	0	0	12	0	0	0	0	0	6	0	0	0	10	0	1	1	1	2	0	0	0	0	0	0	0	0	0	0	0	11	0	0	0	0	0	0	0	0
53	68	1	0	0	0	4	0	0	0	0	0	0	0	0	1	0	0	4	0	6	7	0	0	0	0	1	1	1	2	0	0	2	0	0	0	0	0	0	0	0	0	0	0	0	0	0	0	0	0
54	67	1	0	0	0	0	5	0	0	0	0	0	0	0	0	0	0	4	0	6	0	0	0	0	11	2	2	1	2	0	0	0	0	0	0	0	0	0	0	0	0	0	0	0	0	0	17	0	0
55	52	1	0	0	0	0	0	0	0	8	0	0	0	0	1	0	0	4	5	6	0	0	0	0	0	1	1	1	2	0	0	0	3	0	0	0	0	0	0	0	0	0	0	0	0	0	0	0	0
56	65	2	0	0	0	0	0	0	0	0	0	0	0	12	0	0	0	0	0	6	0	0	9	0	11	2	1	1	0	3	0	0	3	0	0	0	0	0	0	0	0	0	0	0	0	0	0	0	0
57	60	1	0	0	0	0	0	0	0	0	0	0	0	12	1	0	0	4	0	6	0	0	9	0	0	1	2	1	2	3	0	0	3	0	0	0	0	0	0	0	0	0	0	0	0	0	0	0	0
58	44	1	0	0	0	0	0	0	0	0	0	0	0	12	0	0	0	4	0	6	0	0	0	0	0	2	1	1	2	0	0	0	3	0	0	0	0	0	0	0	0	0	0	0	0	0	0	0	0
59	54	2	1	0	0	0	0	0	0	0	0	0	0	0	0	2	0	4	0	6	0	0	9	0	0	1	1	1	2	3	0	0	3	0	0	0	0	0	0	0	0	0	0	0	0	0	0	0	1
60	65	1	0	0	0	0	0	0	0	0	0	0	0	12	0	0	0	4	0	6	0	0	0	0	0	1	1	1	2	0	0	0	0	4	0	0	0	0	0	0	0	0	0	0	0	0	0	0	0
61	63	1	0	0	0	0	0	0	0	0	0	0	0	12	0	0	0	4	0	6	0	0	0	0	0	1	2	1	2	0	0	0	0	4	0	0	0	0	0	0	0	0	0	0	0	0	0	0	0
62	42	1	1	2	0	0	0	0	0	0	0	0	0	0	0	0	0	4	0	6	0	0	9	0	11	1	1	1	2	3	0	0	3	0	0	0	0	0	0	0	0	0	0	0	0	0	0	0	0
63	56	2	0	0	0	0	0	0	7	0	0	0	0	0	0	0	0	4	0	6	0	0	0	0	0	1	1	1	2	0	0	0	3	0	0	0	0	0	0	0	0	0	0	0	0	0	0	0	0
64	74	1	0	0	0	0	0	6	0	0	0	0	0	0	0	0	0	0	0	6	0	0	0	0	0	1	2	1	0	3	0	0	3	0	0	0	0	0	0	0	0	0	0	0	0	0	0	0	0
65	51	1	0	0	0	0	0	0	0	0	0	0	0	12	0	0	0	4	0	6	0	0	0	0	0	1	1	1	2	0	0	0	3	0	0	0	0	0	0	0	0	0	0	0	0	0	0	0	0
66	86	2	0	0	0	4	0	0	0	0	0	0	0	0	0	0	0	4	0	6	0	0	0	0	0	2	2	1	2	0	0	0	3	0	0	0	0	0	0	0	0	0	0	0	0	0	0	0	0
67	73	1	1	0	0	0	0	0	0	0	0	0	0	0	0	0	0	4	0	6	7	0	9	0	0	1	1	1	2	3	0	0	0	4	0	0	0	0	0	0	0	0	0	0	0	0	0	0	0
68	36	2	0	0	0	0	0	0	0	0	0	0	0	12	0	0	0	4	0	6	7	0	0	0	0	2	1	1	2	0	0	0	3	0	0	0	0	0	0	0	0	0	0	0	0	0	0	0	0
69	65	1	0	2	0	0	0	0	0	0	0	0	0	0	0	0	0	4	0	6	7	0	0	0	0	2	1	1	2	0	0	0	3	0	0	0	0	0	0	0	0	0	0	0	0	0	0	0	0
70	45	2	0	0	0	4	0	0	0	0	0	0	0	0	0	0	0	0	0	6	7	0	0	0	0	1	1	1	0	3	0	0	3	0	0	0	0	0	0	0	0	0	0	0	0	0	0	0	0
71	70	1	0	0	0	4	0	0	0	0	0	0	0	0	0	2	0	4	0	6	0	0	0	0	0	1	1	1	2	3	0	0	3	0	0	0	0	0	0	0	0	0	0	0	0	0	0	0	0
72	56	2	0	2	0	0	0	0	0	0	0	0	0	0	0	2	0	4	0	6	0	0	0	0	0	2	1	1	2	0	0	0	3	0	0	0	0	0	0	0	0	0	0	0	0	0	0	0	0
73	60	2	1	0	0	0	0	0	0	0	0	0	0	0	0	0	0	4	0	6	7	0	9	0	11	2	1	1	2	3	0	0	3	0	0	0	0	0	0	0	0	0	0	0	0	0	0	0	0
74	70	1	0	0	0	0	0	0	0	0	0	0	0	12	1	0	0	4	0	6	0	0	0	0	0	1	1	1	2	3	0	0	0	0	5	0	0	0	0	0	0	0	0	0	0	0	0	0	0
75	68	2	0	2	0	0	0	0	0	0	0	0	0	0	0	0	3	4	0	6	0	0	0	0	0	1	1	1	2	0	0	0	3	0	0	0	0	0	0	0	0	0	0	0	0	0	0	0	0
76	78	2	0	2	0	0	0	0	0	0	0	0	0	0	0	0	0	4	0	6	0	0	0	0	0	1	1	1	2	0	0	0	3	0	0	0	0	0	0	0	0	0	0	0	0	0	0	0	0
77	53	1	0	0	0	4	0	0	0	0	0	0	0	0	0	2	0	0	0	6	7	0	9	0	11	1	1	1	0	3	0	0	0	4	0	0	0	0	0	0	0	0	0	0	0	0	0	0	1
78	54	2	0	0	0	0	0	0	0	0	0	0	0	12	0	0	3	0	0	6	0	0	0	0	0	1	1	1	0	3	0	0	3	0	0	0	0	0	0	0	0	0	0	0	0	0	0	0	0
79	55	2	0	0	0	0	0	0	0	0	0	0	0	12	0	0	0	0	0	6	0	8	0	0	0	1	2	1	0	3	0	0	3	0	0	0	0	0	0	0	0	0	0	0	0	0	0	0	0
80	47	1	1	0	0	4	0	0	0	0	0	0	0	0	1	2	0	4	0	6	0	0	9	0	0	2	1	1	2	3	0	0	3	0	0	0	0	0	0	0	0	0	0	0	0	0	0	0	0
81	73	2	0	2	0	0	0	0	0	0	0	0	0	0	1	0	0	4	0	6	0	0	0	0	11	1	1	1	2	0	0	0	3	0	0	0	0	0	0	0	0	0	0	0	0	0	0	0	0
82	41	1	0	2	0	0	0	0	0	0	0	0	0	0	0	0	0	4	0	6	0	0	0	0	11	1	1	1	2	0	0	0	3	0	0	0	0	0	0	0	0	0	0	0	0	0	0	0	0
83	70	2	0	0	0	4	0	0	0	0	0	0	0	0	0	0	0	4	0	6	0	0	9	0	0	1	4	1	2	3	0	2	0	4	0	0	0	0	0	0	0	0	0	0	15	0	0	0	1
84	60	1	0	0	0	0	0	0	0	0	0	0	0	12	0	0	0	4	0	6	0	0	0	0	0	1	1	1	2	0	0	0	3	0	0	0	0	0	0	0	0	0	0	0	0	0	0	0	0
85	75	2	0	0	0	0	0	0	0	8	0	0	0	0	0	0	0	4	0	6	0	0	0	0	0	1	1	1	2	0	0	0	3	0	0	0	0	0	0	0	0	0	0	0	0	0	0	0	0
86	60	2	0	2	0	0	0	0	0	0	0	0	0	0	0	0	3	4	0	6	0	0	0	0	11	1	1	1	2	0	0	0	3	0	0	0	0	0	0	0	0	0	0	0	0	0	0	0	0
87	65	2	0	0	0	4	0	0	0	0	0	0	0	0	0	0	0	4	0	6	0	0	0	0	0	1	1	1	2	0	0	0	3	0	0	0	0	0	0	0	0	0	0	0	0	0	0	0	0
88	54	2	1	0	0	4	0	0	0	0	0	0	0	0	0	2	0	0	0	6	0	0	9	0	0	1	1	1	0	3	0	0	0	4	0	0	0	0	0	0	0	0	0	0	0	0	0	0	1
89	67	1	0	0	0	4	0	0	0	0	0	0	0	0	0	0	3	4	0	6	0	0	0	0	11	1	1	1	2	0	0	0	0	4	0	0	0	0	0	0	0	0	0	0	0	0	0	0	0
90	42	2	0	0	0	0	0	6	0	0	0	0	0	0	0	0	0	4	0	6	0	0	0	0	0	1	4	1	2	0	0	0	0	0	0	0	0	0	0	0	0	0	0	0	0	16	0	0	0
91	83	1	0	2	0	0	0	0	0	0	0	0	0	0	0	0	0	4	0	6	0	0	0	0	11	1	1	1	2	0	0	0	0	0	0	0	0	0	0	0	11	0	0	0	0	0	0	0	0
92	60	1	0	0	0	4	0	0	0	0	0	0	0	0	0	0	0	4	0	6	0	0	0	0	11	1	1	1	2	0	0	0	0	4	0	0	0	0	0	0	0	0	0	0	0	0	0	0	0
93	83	1	0	0	0	4	0	0	0	0	0	0	0	0	0	0	0	4	0	6	7	0	0	0	0	3	1	1	2	0	0	0	0	0	0	6	0	0	0	0	0	0	0	0	0	0	0	0	0
94	65	1	0	0	0	4	0	0	7	0	0	0	0	0	0	0	0	4	0	6	0	8	0	0	11	1	1	1	2	0	0	0	0	4	0	0	0	0	0	0	0	0	0	0	15	0	0	0	0
95	70	1	0	0	0	0	0	6	0	0	0	0	0	0	0	0	0	4	0	6	0	0	0	0	0	2	1	1	2	0	0	0	3	0	0	0	0	0	0	0	0	0	0	0	0	0	0	0	0
96	53	1	1	0	0	0	0	0	0	0	0	0	0	0	0	0	0	4	0	6	0	0	9	0	0	1	2	1	2	3	0	0	3	0	0	0	0	0	0	0	0	0	0	0	0	0	0	0	0
97	39	1	1	2	0	0	0	0	0	0	0	0	0	0	0	2	3	0	0	6	7	0	9	0	11	2	1	1	0	3	0	2	0	0	0	0	0	0	0	0	11	0	0	0	0	0	0	0	1
98	70	1	0	0	3	0	0	0	0	0	0	0	0	0	0	0	0	4	0	6	0	0	0	0	11	3	4	1	2	0	0	0	0	0	5	0	0	0	0	0	0	0	0	0	0	0	0	0	0
99	31	1	1	0	0	0	0	0	0	0	0	0	0	0	1	0	0	4	0	6	0	0	0	0	0	3	4	1	2	0	0	0	0	0	5	0	0	0	0	10	0	0	0	0	0	0	0	0	1
100	75	1	0	0	0	0	5	0	0	0	0	0	0	0	0	0	0	4	0	6	7	0	9	0	0	1	1	1	2	3	0	0	0	0	0	0	0	0	0	0	0	0	0	0	0	16	0	0	0
101	74	2	1	0	0	0	0	6	0	0	0	0	0	0	0	2	0	4	0	6	7	0	9	0	11	2	5	1	2	3	0	2	0	0	5	0	0	0	0	0	0	0	0	0	0	0	0	0	0
102	72	1	0	0	0	0	0	0	0	0	0	0	0	12	0	0	0	4	0	6	7	0	0	0	0	1	1	1	2	0	0	0	0	4	0	0	0	0	0	0	0	0	0	0	0	0	0	0	0
103	14	1	1	0	3	0	0	0	0	0	0	0	0	0	0	2	0	4	0	0	0	0	0	0	0	2	1	0	2	3	0	0	0	0	0	0	0	0	0	0	0	0	0	0	0	0	17	0	1
104	42	1	0	2	0	0	0	0	0	0	0	0	0	0	0	0	0	4	0	6	0	0	0	0	11	1	1	1	2	0	0	0	0	0	0	0	0	0	0	0	11	12	0	0	0	0	0	0	0
105	38	1	0	0	0	0	0	6	0	0	0	0	0	0	0	0	0	4	0	6	0	0	0	0	11	1	1	1	2	0	0	0	0	0	0	0	7	0	0	0	0	0	0	0	0	0	0	0	0
106	59	1	0	0	0	0	0	0	0	0	0	0	0	12	0	2	0	0	0	6	0	0	0	0	0	1	1	1	0	3	0	0	0	0	0	0	0	8	0	0	0	0	0	0	0	0	0	0	1
107	52	1	1	0	0	0	0	0	0	0	0	0	0	0	0	2	0	0	0	6	0	0	9	0	0	1	1	1	0	3	0	0	0	0	5	0	0	0	0	0	0	0	0	0	0	0	0	0	0
108	67	1	1	0	0	0	0	0	0	0	0	0	0	0	0	2	0	4	0	6	0	0	9	0	0	2	5	1	2	3	0	0	0	0	5	0	0	0	0	0	0	0	0	0	0	0	0	0	1
109	65	1	0	0	0	0	0	6	0	0	0	0	0	0	1	0	3	4	0	6	7	0	0	0	11	1	1	1	2	0	0	0	0	0	0	0	7	0	0	0	0	0	0	0	0	0	0	0	1
110	75	1	0	2	0	0	0	0	0	0	0	0	0	0	0	0	0	4	0	6	0	0	0	0	11	2	1	1	2	0	0	0	3	0	0	0	0	0	0	0	0	0	0	0	0	0	0	0	0
111	54	1	0	0	3	4	5	0	0	0	0	0	0	0	0	2	3	4	0	6	0	0	9	0	11	1	4	1	2	3	0	0	0	4	0	0	0	0	0	0	0	0	0	0	0	0	0	0	1
112	65	2	1	0	0	4	0	0	0	0	0	0	0	0	0	0	0	0	0	6	0	0	9	0	11	1	1	1	0	3	0	2	0	4	0	0	0	0	0	0	0	0	0	0	0	0	0	0	0
113	60	1	1	0	0	0	0	0	0	0	0	0	0	0	0	0	0	0	0	6	0	0	9	0	0	1	2	1	0	3	0	0	3	0	0	0	0	0	0	0	0	0	0	0	0	0	0	0	0
114	51	1	0	0	0	4	0	0	0	0	0	0	0	0	0	2	0	0	0	6	0	0	9	0	0	1	1	1	0	3	0	0	3	0	0	0	0	0	0	0	0	0	0	0	0	0	0	0	1
115	51	1	1	0	0	4	0	0	0	0	0	0	0	0	0	2	0	4	0	6	0	0	9	0	0	3	4	1	2	3	0	2	0	0	0	6	0	0	0	0	0	0	0	0	0	0	0	0	1
116	65	1	0	0	0	4	0	0	0	0	0	0	0	0	0	0	0	4	0	6	0	0	9	0	0	2	1	1	2	3	0	0	3	0	0	0	0	0	0	0	0	0	0	0	0	0	0	0	1
117	80	2	0	0	0	4	0	0	0	0	0	0	0	0	1	0	0	4	0	6	7	0	0	0	11	2	1	1	2	0	0	0	3	0	0	0	0	0	0	0	0	0	0	0	0	0	0	0	0
118	64	1	0	0	0	4	0	0	0	0	0	0	0	0	0	0	0	4	0	6	0	0	9	0	11	2	1	1	2	3	0	0	0	0	5	0	0	0	0	0	0	0	0	0	0	0	0	0	1
119	69	2	0	2	0	0	0	0	0	0	0	0	0	0	0	0	3	4	0	6	7	0	0	0	11	1	1	1	2	0	0	0	3	0	0	0	0	0	0	0	0	0	0	0	0	0	0	0	0
120	87	1	0	0	0	4	0	0	0	0	0	0	0	0	1	0	0	4	0	6	0	0	0	0	0	1	1	1	2	0	0	2	0	0	0	0	0	0	0	0	0	0	0	0	0	0	0	0	0
121	56	1	0	0	0	0	0	0	0	0	0	0	0	12	0	0	3	4	0	6	0	0	9	0	0	1	1	1	0	3	0	0	0	0	0	0	0	0	0	0	0	0	0	0	0	16	0	0	0
122	58	1	1	0	0	0	0	0	0	0	0	0	0	0	0	2	0	4	0	6	0	0	0	0	0	2	4	1	2	0	0	0	0	4	0	0	0	0	0	0	0	0	0	0	0	0	0	0	0
123	65	1	0	0	0	0	0	0	7	0	0	0	0	0	1	0	0	4	5	6	0	0	0	0	11	1	2	1	2	0	0	0	3	0	0	0	0	0	0	0	0	0	0	0	0	0	0	0	0
124	65	2	0	0	0	0	0	6	0	0	0	0	0	0	0	0	0	4	0	6	0	0	0	0	11	1	1	1	2	0	0	0	0	4	0	0	0	0	0	0	0	0	0	0	0	0	0	0	0
125	75	1	1	0	0	0	0	0	0	0	0	0	0	0	0	2	0	4	0	6	7	0	9	0	0	1	2	1	2	3	0	0	0	0	0	0	0	0	0	0	0	0	0	0	0	0	0	0	1
126	73	1	0	0	0	0	0	0	0	0	0	0	0	12	0	0	0	4	0	6	0	0	0	0	11	2	1	1	2	0	0	2	0	0	0	0	0	0	0	0	0	0	0	0	0	0	0	0	0
127	85	2	0	0	0	4	0	0	0	0	0	0	0	0	0	0	0	4	0	6	0	0	0	0	0	1	1	1	2	0	0	0	3	0	0	0	0	0	0	0	0	0	0	0	0	0	0	0	0
128	80	1	0	0	0	4	0	0	0	0	0	0	0	0	1	0	0	4	0	6	0	0	0	0	0	1	1	1	2	0	0	0	0	4	0	0	0	0	0	0	0	0	0	0	0	0	0	0	0
129	69	1	0	0	0	4	0	0	0	0	0	0	0	0	1	2	0	4	0	6	7	0	0	0	0	1	2	1	2	3	0	2	0	4	0	0	0	0	0	0	0	0	0	0	0	0	0	0	1
130	73	2	0	0	0	4	0	0	0	0	0	0	0	0	0	0	3	4	0	0	0	0	0	0	0	3	2	0	2	3	0	0	3	0	0	0	0	0	0	0	0	0	0	0	0	0	0	0	0
131	66	2	0	0	0	4	0	0	0	0	0	0	0	0	0	0	3	4	0	6	0	0	0	0	0	1	1	1	2	0	0	2	0	0	0	0	0	0	0	0	0	0	0	0	0	0	0	0	0
132	69	1	0	0	0	4	0	0	0	0	0	0	0	0	0	0	3	4	0	6	0	0	0	0	0	1	1	1	2	0	0	0	0	4	0	0	0	0	0	0	0	0	0	0	0	0	0	0	0
133	74	2	0	0	0	4	0	0	0	0	0	0	0	0	0	0	0	4	0	6	0	0	0	0	0	1	1	1	2	0	0	0	0	4	0	0	0	0	0	0	0	0	0	0	0	0	0	0	0
134	71	2	0	0	0	0	0	0	0	0	0	0	0	12	0	0	0	4	0	6	0	0	0	0	0	1	1	1	2	0	0	0	0	4	0	0	7	0	0	0	0	0	0	0	0	0	0	0	0
135	35	2	1	0	0	0	0	0	0	0	0	0	0	0	0	2	0	0	0	6	0	0	9	0	0	2	1	1	0	3	0	0	3	0	0	0	0	0	0	0	0	0	0	0	0	0	0	0	1
136	40	2	0	0	0	0	0	0	0	0	0	0	0	12	0	0	0	4	0	6	0	0	9	0	0	3	4	1	2	3	0	0	3	0	0	0	0	0	0	0	0	0	0	0	0	0	0	0	1
137	55	1	1	0	0	0	0	0	0	0	0	0	0	0	0	0	0	4	0	6	0	0	9	0	0	2	1	1	2	0	0	0	0	4	0	0	0	0	0	0	0	0	0	0	0	0	0	0	0
138	81	1	0	0	0	4	0	0	0	0	0	0	0	0	0	0	0	4	0	6	0	0	0	0	11	2	1	1	2	0	0	0	0	0	0	6	0	0	0	0	0	0	0	0	0	0	0	0	0
139	55	2	1	0	0	0	0	0	0	0	0	0	0	0	0	0	0	0	0	6	0	0	9	0	0	2	1	1	0	3	0	0	3	0	0	0	0	0	0	0	0	0	0	0	0	0	0	0	1
140	60	2	0	0	0	0	0	0	0	0	0	0	0	12	0	0	0	4	0	6	0	0	0	0	0	2	1	1	2	0	0	0	3	0	0	0	0	0	0	0	0	0	0	0	0	0	0	0	0
141	46	1	0	0	0	0	0	0	0	0	0	0	0	12	0	0	0	4	0	6	0	0	0	0	11	1	2	1	2	0	0	0	3	0	0	0	0	0	0	0	0	0	0	0	0	0	0	0	0
142	62	2	0	2	0	0	0	0	0	0	0	0	0	0	0	0	0	4	0	6	0	0	0	0	0	2	1	1	2	0	0	0	3	0	0	0	0	0	0	0	0	0	0	0	0	0	0	0	0
143	65	1	0	0	0	4	0	0	0	0	0	0	0	0	0	0	0	4	0	6	7	0	0	0	11	1	1	1	2	0	0	0	0	4	0	0	0	0	0	0	0	0	0	0	0	0	0	0	0
144	44	2	0	0	0	4	0	0	0	0	0	0	0	0	0	0	0	4	0	6	0	0	0	0	11	1	1	1	2	0	0	2	0	0	0	0	0	0	0	0	0	0	0	0	0	0	0	0	0
145	45	1	1	0	0	0	5	0	0	0	0	0	0	0	0	2	0	4	0	6	0	0	9	0	0	1	1	1	2	3	0	0	3	0	0	0	0	0	0	0	0	0	0	0	0	0	0	0	1
146	50	1	1	0	0	0	0	0	0	0	0	0	0	0	0	2	0	4	0	6	7	0	9	0	0	1	4	1	2	3	0	0	3	0	0	0	0	0	0	0	0	0	0	0	0	0	0	0	1
147	54	2	0	0	0	0	0	0	0	8	0	0	0	0	0	0	0	4	0	6	0	0	0	0	0	1	1	1	2	0	0	0	3	0	0	0	0	0	0	0	0	0	0	0	0	0	0	0	0
148	60	2	0	0	0	0	0	0	0	8	0	0	0	0	0	0	0	4	0	6	0	0	0	0	0	1	4	1	2	0	0	0	3	0	0	0	0	0	0	0	0	0	0	0	0	0	0	0	0
149	65	1	1	0	0	0	0	0	0	0	0	0	0	0	1	0	3	4	0	6	0	0	9	0	0	2	5	1	2	3	0	2	0	0	0	0	0	0	0	0	0	0	0	0	0	0	0	0	0
150	72	2	0	2	0	0	0	0	0	0	0	0	0	0	0	0	3	4	0	6	0	0	0	0	0	1	1	1	2	0	0	0	3	0	0	0	0	0	0	0	0	0	0	0	0	0	0	0	0
151	31	1	0	0	0	0	0	0	0	0	0	0	0	12	0	0	3	4	0	6	0	0	0	0	11	1	5	1	2	0	0	0	3	0	0	0	0	0	0	0	0	0	0	0	0	0	0	0	0
152	71	1	1	0	0	0	0	0	0	0	0	0	0	0	0	0	0	0	0	0	0	0	9	0	0	2	1	0	2	3	0	0	0	0	0	6	0	0	0	0	0	0	0	0	0	0	0	0	0
[truncated: 141 more columns]

## Sheet: Sheet1 - Table 2
Table 2
	Calcitriol
	22.07	0.88	21.93
	18.57	0.81	18.89
	17.29	0.75	16.33
	16.81	1.02	17.8
	17.03	1.24	18.32
	18.53	1.65	18.15
	18.5	2.32	17.43
